# Supplementary material for: Impact of Clinical Use of Probiotics on Preterm-Related Outcomes in Infants with Extremely Low Birth Weight
Source: Nutrients. 2024 Sep 5;16(17):2995. doi: 10.3390/nu16172995 (PMC11397160; doi:10.3390/nu16172995)
Supplement: Supplementary file 1 [file nutrients-16-02995-s001.zip]

Archive with 1 entries (1 files):
- nutrients-3140982-supplementary.pdf
